# Supplementary material for: The Prognostic and Immune Significance of CILP2 in Pan-Cancer and Its Relationship with the Progression of Pancreatic Cancer
Source: Cancers (Basel). 2023 Dec 14;15(24):5842. doi: 10.3390/cancers15245842 (PMC10741840; doi:10.3390/cancers15245842)
Supplement: Supplementary file 1 [file cancers-15-05842-s001.zip]

Archive with 10 entries (10 files):
- Figure S1.pdf
- Figure S2.pdf
- Figure S3.pdf
- Figure S4.pdf
- Figure S5.pdf
- File S1-Full length western blots.pptx
- Table S1. The sequences of siRNA (5í»-3í»).pdf
- Table S2. The sequences of the qRT-PCR primers.pdf
- Table S3. Antibodies.pdf
- Table S4 Clinicopathologic characteristic of CILP2 low vs. high in PDAC.pdf
